# Supplementary material for: Genome-wide identification of GH28 family and insight into its contributions to pod shattering resistance in Brassica napus L
Source: BMC Genomics. 2024 May 17;25:492. doi: 10.1186/s12864-024-10406-y (PMC11102225; doi:10.1186/s12864-024-10406-y)
Supplement: Supplementary file 1 — Supplementary Material 1 [file 12864_2024_10406_MOESM1_ESM.xlsx]

## Sheet: Sheet1
Table S2 The varation information of BnaA07T0199500ZS in the rapeseed micro-core collection
Sample	scaffoldA07_21436016	scaffoldA07_21436044	scaffoldA07_21436245	scaffoldA07_21436275	scaffoldA07_21436329	scaffoldA07_21438044	scaffoldA07_21438045	Haplotypes
23FG001	NN	NN	CC	AA	AA	NN	NN
23FG002	AA	GG	CC	AA	AA	TT	GG	HAP1
23FG003	CC	AA	CA	AC	AG	TC	GA
23FG004	NN	NN	CC	AA	AA	TT	GG
23FG005	AA	GG	CC	AA	AA	NN	NN
23FG006	AA	GG	CC	AC	AA	TT	GG
23FG007	AA	GG	CC	AA	AA	TT	GG	HAP1
23FG008	AA	GG	CC	AA	AA	TT	GG	HAP1
23FG009	AA	GG	CC	AA	AA	TT	GG	HAP1
23FG010	AA	GG	CC	AA	AA	TT	GG	HAP1
23FG011	CC	AA	AA	CC	GG	CC	AA	HAP2
23FG012	AC	GA	CA	AC	AG	TC	GA
23FG013	AA	GG	CC	AA	AA	TT	GG	HAP1
23FG014	AC	GA	CA	AC	AG	TC	GA
23FG015	CC	AA	AA	CC	GG	CC	AA	HAP2
23FG016	AA	NN	CC	AA	AA	TT	GG
23FG017	AA	GG	CC	AA	AA	TT	GG	HAP1
23FG018	CC	AA	AA	CC	GG	CC	AA	HAP2
23FG019	CC	AA	AA	NN	GG	TC	GA
23FG020	AC	GA	CA	AC	AG	NN	NN
23FG021	AA	GG	CC	AA	AA	TT	GG	HAP1
23FG022	AA	GG	CC	AA	AA	TT	GG	HAP1
23FG023	NN	NN	CA	AC	AG	CC	AA
23FG024	AC	GA	AA	CC	GG	CC	AA
23FG025	AA	GG	CC	AA	AA	TT	GG	HAP1
23FG026	AA	GG	CC	AA	AA	TT	GG	HAP1
23FG027	NN	NN	CA	AC	AA	NN	NN
23FG028	AA	GG	CC	AA	AA	TT	GG	HAP1
23FG029	AA	GG	CC	AA	AA	TT	GG	HAP1
23FG030	AA	GG	CC	AA	AA	NN	NN
23FG031	CC	AA	AA	CC	GG	NN	AA	HAP2
23FG032	AC	GA	CA	AC	AG	TC	GA
23FG033	AA	GG	CC	AA	AA	TT	GG	HAP1
23FG034	AA	GA	CA	AC	AG	TC	GA
23FG035	NN	NN	CC	CC	AA	NN	NN
23FG036	AA	GG	CC	AA	AA	TT	GG	HAP1
23FG037	NN	NN	CA	CC	AG	NN	NN
23FG038	AA	GG	CC	AA	AA	TT	GG	HAP1
23FG039	NN	NN	NN	NN	NN	TT	GG
23FG040	AA	GG	CC	AA	AA	TT	GG	HAP1
23FG041	AA	GG	CC	AA	AA	TT	GG	HAP1
23FG042	AA	GG	CC	AA	AA	TT	GG	HAP1
23FG043	CC	AA	AA	CC	GG	CC	AA	HAP2
23FG044	NN	NN	CA	AC	AG	TC	GA
23FG045	CC	GA	NN	NN	NN	CC	AA
23FG046	AA	GG	CC	AA	AA	TT	GG	HAP1
23FG047	AC	GA	CA	NN	GG	CC	AA
23FG048	NN	NN	CA	AC	AG	TC	GA
23FG049	AA	GG	CC	AC	AA	TT	GG
23FG050	AC	GA	AA	CC	GG	CC	AA
23FG051	AA	GG	CC	AA	AA	TT	GG	HAP1
23FG052	CC	AA	AA	CC	GG	CC	AA	HAP2
23FG053	NN	NN	AA	NN	GG	NN	NN
23FG054	AC	GA	CA	AC	AG	TC	GA
23FG055	AC	GA	NN	NN	AG	TC	GA
23FG056	AA	GG	CC	AA	AA	TT	GG	HAP1
23FG057	NN	AA	AA	NN	NN	CC	AA
23FG058	CC	AA	AA	CC	GG	CC	AA	HAP2
23FG059	AC	GA	CA	AC	AG	TC	GA
23FG060	CC	AA	AA	CC	GG	CC	AA	HAP2
23FG061	AC	GA	CA	AC	AG	TC	GA
23FG062	AA	GG	CC	AA	AA	TT	GG	HAP1
23FG063	AC	GA	CA	AC	NN	TC	GA
23FG064	NN	NN	CA	AA	NN	TC	GA
23FG065	CC	AA	AA	CC	GG	CC	AA	HAP2
23FG066	NN	GG	CC	AC	AA	TC	GA
23FG067	CC	AA	AA	CC	GG	CC	AA	HAP2
23FG068	AC	GA	CA	AC	AA	TC	GA
23FG069	CC	AA	AA	CC	GG	CC	AA	HAP2
23FG070	AA	GG	NN	NN	NN	TT	GG
23FG071	NN	NN	CC	AA	AA	NN	NN
23FG072	AA	GG	CC	AA	AA	TT	GG	HAP1
23FG073	CC	AA	AA	CC	GG	CC	AA	HAP2
23FG074	AA	GG	CC	AC	AA	TT	GG
23FG075	AC	GA	CA	AC	GG	TC	GA
23FG076	CC	AA	AA	CC	GG	CC	AA	HAP2
23FG077	NN	NN	CA	AC	AG	TC	GA
23FG078	AA	GG	CC	AA	AA	NN	NN
23FG079	AA	GG	CC	AA	AA	TT	GG	HAP1
23FG080	AC	GA	CA	AC	AG	NN	NN
23FG081	CC	AA	AA	CC	GG	CC	AA	HAP2
23FG082	AC	GA	CA	AC	AG	CC	AA
23FG083	AA	GG	CC	AA	AA	TT	GG	HAP1
23FG084	AA	GG	CC	AA	AA	TT	GG	HAP1
23FG085	AA	GG	CC	AA	AA	TT	GG	HAP1
23FG086	AA	GG	NN	NN	NN	TT	GG
23FG087	CC	AA	AA	CC	GG	CC	AA	HAP2
23FG088	CC	AA	AA	CC	GG	CC	AA	HAP2
23FG089	AA	GA	CC	AA	AA	TT	GG
23FG090	AC	GA	CA	AC	AG	TT	GG
23FG091	AC	GA	CA	AC	AG	TC	GA
23FG092	AA	GG	CC	AA	AA	TT	GG	HAP1
23FG093	AA	GG	CC	AA	AA	TT	GG	HAP1
23FG094	CC	NN	NN	NN	NN	NN	NN
23FG095	NN	NN	AA	CC	GG	CC	AA
23FG096	AC	GA	CA	AC	AG	TC	GA
23FG097	CC	NN	AA	CC	GG	TC	GA
23FG098	AA	GG	CC	AA	AA	TT	GG	HAP1
23FG099	AC	GA	CA	AC	AG	TC	GA
23FG100	AA	GG	CC	AA	AA	TT	GG	HAP1
23FG101	NN	AA	AA	CC	GG	CC	AA
23FG102	AC	GA	CA	AC	AG	TC	GA
23FG103	AC	GA	CA	AC	AG	TC	GA
23FG104	AA	GG	CC	AA	AA	TT	GG	HAP1
23FG105	AA	GG	CC	AA	AA	TT	GG	HAP1
23FG106	CC	AA	AA	CC	GG	CC	AA	HAP2
23FG107	CC	NN	AA	CC	GG	CC	AA
23FG108	AA	GG	CC	AA	AA	TT	GG	HAP1
23FG109	AA	GG	CC	AA	AA	TT	GG	HAP1
23FG110	AC	GA	CA	AC	AG	TC	GA
23FG111	AC	GA	NN	NN	NN	TC	GA
23FG112	AA	GG	CA	AA	AA	TT	GG
23FG113	AA	GG	CC	AA	AA	NN	GG
23FG114	AC	GA	CA	AC	AG	TT	GG
23FG115	AA	GG	CC	AA	AA	TT	GG	HAP1
23FG116	AA	GG	CC	AA	NN	TT	GG	HAP1
23FG117	AA	GG	CC	AA	AA	TT	GG	HAP1
23FG118	AA	GG	CC	AA	AA	TT	GG	HAP1
23FG119	AA	GG	CC	AA	AA	TT	GG	HAP1
23FG120	AA	GG	CC	AA	AA	TT	GG	HAP1
23FG121	CC	AA	AA	CC	GG	NN	NN
23FG122	CC	AA	AA	CC	GG	CC	AA	HAP2
23FG123	AA	GG	CA	AC	AG	TC	GA
23FG124	AC	GA	CA	AC	AG	TC	GA
23FG125	AC	NN	CA	AC	AG	TC	GA
23FG126	AA	NN	CC	AA	AA	TT	GG
23FG127	AA	GG	CC	AA	AA	TT	GG	HAP1
23FG128	CC	AA	AA	CC	GG	CC	AA	HAP2
23FG129	AA	GG	CC	AA	AA	TT	GG	HAP1
23FG130	CC	AA	AA	CC	GG	CC	AA	HAP2
23FG131	AA	GG	CC	AA	AA	TT	GG	HAP1
23FG132	CC	AA	AA	CC	GG	CC	AA	HAP2
23FG133	CC	AA	CA	AC	AG	CC	AA
23FG134	AA	GG	CC	AA	AA	TT	GG	HAP1
23FG135	AA	GG	CC	AA	AA	TT	GG	HAP1
23FG136	AA	GG	CC	AA	AA	TC	GA
23FG137	CC	AA	AA	CC	GG	TC	GA
23FG138	CC	AA	AA	CC	GG	TC	GA
23FG139	CC	AA	AA	CC	GG	CC	AA	HAP2
23FG140	AA	GG	CC	AA	AA	TT	GG	HAP1
23FG141	AA	GG	CC	AA	AA	TT	GG	HAP1
23FG142	AA	GG	CC	AA	AA	TT	GG	HAP1
23FG143	AC	GA	CA	AC	AG	NN	NN
